# Supplementary material for: Movement Disorder Change in a Child with Choreic Movement Disorder Using an Elasto-Compressive Bodysuit
Source: Children (Basel). 2026 Apr 27;13(5):600. doi: 10.3390/children13050600 (PMC13204743; doi:10.3390/children13050600)
Supplement: Supplementary file 1 [file children-13-00600-s001.zip]

Archive with 1 entries (1 files):
- children-4123715-supplementary.mp4
